# Supplementary material for: A DOPO-Based Compound Containing Aminophenyl Silicone Oil for Reducing Fire Hazards of Polycarbonate
Source: Materials (Basel). 2023 Feb 9;16(4):1449. doi: 10.3390/ma16041449 (PMC9963052; doi:10.3390/ma16041449)
Supplement: Supplementary file 1 [file materials-16-01449-s001.zip]

Archive with 1 entries (1 files):
- materials-2108565-supplementary.pdf
